# Supplementary material for: School Teachers’ Self-Reported Fear and Risk Perception during the COVID-19 Pandemic—A Nationwide Survey in Germany
Source: Int J Environ Res Public Health. 2021 Sep 1;18(17):9218. doi: 10.3390/ijerph18179218 (PMC8430488; doi:10.3390/ijerph18179218)
Supplement: Supplementary file 1 [file ijerph-18-09218-s001.zip]

Archive with 3 entries (2 files):
- ijerph-1318806/
- ijerph-1318806/ijerph-1318806-supplementary file.pdf
- ijerph-1318806/ijerph-1318806-supplementary tables.pdf
